# Supplementary material for: Longitudinal Changes in Cortical Thickness in Adolescents with Autism Spectrum Disorder and Their Association with Restricted and Repetitive Behaviors
Source: Genes (Basel). 2021 Dec 20;12(12):2024. doi: 10.3390/genes12122024 (PMC8701312; doi:10.3390/genes12122024)
Supplement: Supplementary file 1 [file genes-12-02024-s001.zip]

Archive with 1 entries (1 files):
- Supplement_VB.pdf
